# Supplementary material for: Regulation of FpvelC on Conidiation, Pathogenicity and Secondary Metabolism in Fusarium proliferatum
Source: Toxins (Basel). 2025 Aug 30;17(9):433. doi: 10.3390/toxins17090433 (PMC12474422; doi:10.3390/toxins17090433)
Supplement: Supplementary file 1 [file toxins-17-00433-s001.zip]

Archive with 1 entries (1 files):
- toxins-3818653-supplementary.pdf
